# Supplementary material for: Prognostic Role of Anemia in COVID-19 Patients: A Meta-Analysis
Source: Infect Dis Rep. 2021 Oct 31;13(4):930–7. doi: 10.3390/idr13040085 (PMC8628963; doi:10.3390/idr13040085)
Supplement: Supplementary file 1 [file idr-13-00085-s001.zip]

Archive with 2 entries (2 files):
- Supplementary file S1.pdf
- Supplementary file S2.jpg
